# Supplementary material for: Global 5mC and 5hmC DNA Levels in Human Sperm Subpopulations with Differentially Protaminated Chromatin in Normo- and Oligoasthenozoospermic Males
Source: Int J Mol Sci. 2022 Apr 19;23(9):4516. doi: 10.3390/ijms23094516 (PMC9099774; doi:10.3390/ijms23094516)
Supplement: Supplementary file 1 [file ijms-23-04516-s001.zip]

Archive with 1 entries (1 files):
- ijms-1681883-supplementary.pdf
